# Supplementary material for: Titanium Nitride Modified Fiber Optic Interferometer for Refractive Index Sensitivity Enhancement
Source: Sensors (Basel). 2023 Jun 2;23(11):5280. doi: 10.3390/s23115280 (PMC10256003; doi:10.3390/s23115280)
Supplement: Supplementary file 1 [file sensors-23-05280-s001.zip]

Archive with 1 entries (1 files):
- sensors-2408895-supplementary.pdf
